# Supplementary material for: Single Cell Isolation Using Optical Tweezers
Source: Micromachines (Basel). 2018 Aug 29;9(9):434. doi: 10.3390/mi9090434 (PMC6187562; doi:10.3390/mi9090434)
Supplement: Supplementary file 1 [file micromachines-09-00434-s001.zip]

Archive with 7 entries (6 files):
- micromachines-326155-SI/
- micromachines-326155-SI/S1 Budding yeast cell critical velocity measurement.mp4
- micromachines-326155-SI/S2 Yeast tweezing in PDMS device.mp4
- micromachines-326155-SI/S3 Cyano tweezing in micropipette.wmv
- micromachines-326155-SI/S4 B.subtilis tweezing in micropipette.mp4
- micromachines-326155-SI/S5 Two bacteria tweezing in PDMS.mp4
- micromachines-326155-SI/S6 Yeast 3 x 3 array dynamics (1 frame per 30 secs).avi
